# Supplementary material for: Molybdate Recovery by Adsorption onto Silica Matrix and Iron Oxide Based Composites
Source: Gels. 2022 Feb 16;8(2):125. doi: 10.3390/gels8020125 (PMC8871702; doi:10.3390/gels8020125)
Supplement: Supplementary file 1 [file gels-08-00125-s001.zip]

Archive with 1 entries (1 files):
- gels-1548565-supplementary.pdf
